# Supplementary material for: Sensory Perception of Six Essential Oils in Humans and Tenebrio molitor: Relationship with Volatile Compound Physicochemical Properties
Source: Molecules. 2026 Jun 23;31(13):2201. doi: 10.3390/molecules31132201 (PMC13363658; doi:10.3390/molecules31132201)
Supplement: Supplementary file 1 [file molecules-31-02201-s001.zip]

Archive with 1 entries (1 files):
- molecules-4354929-supplementary.pdf
